# Supplementary material for: High prevalence of Lynx rufus gammaherpesvirus 1 in wild Vermont bobcats
Source: PeerJ. 2018 Jun 22;6:e4982. doi: 10.7717/peerj.4982 (PMC6016526; doi:10.7717/peerj.4982)
Supplement: Supplemental Information 1 — Sequences are provided in FASTA format and named according to collection location (two letter state code) and animal origin. [file peerj-06-4982-s001.fasta]

>CA/CO isolate (x208/x262)
ATGAGAGTTCCAGGTCCAGACAACATATGCTACTCCAGACCCATCGTCACCTTCAGGTTTAAAAACGGGACTGACATCTTCACTGGACAATTGGGTCCTAGAAATGAAATTCTATTATCAACAAACTTAGTGGAGACTTGTAGAGACTCTGCTGTTCACTACTTTCAGTCAGGGCATCAAATGCATAAGTATGTAAACTATCAACATAAAAGCACAATAGATATTCAGAATTTTTCAACTCTCAACACCTTCATC
>CA isolate (x148)
ATGAGAGTTCCAGGTCCAGACAACATATGCTACTCCAGACCCATCGTCACCTTCAGGTTTAAAAACGGGACTGACATCTTCACTGGACAATTGGGTCCTAGAAATGAAATTCTATTATCAACAAACTTAGTGGAGACTTGTAGAGACTCTGCTGTTCACTACTTTCAGTCCGGGCATCAAATGCATAAGTATGTAAACTATCAACATAAAAGCACAATAGATATTCAGAATTTTTCAACTCTCAACACCTTCATC
>CA isolate (x159)
ATGAGAGTTCCAGGTCCAGACAACATATGCTACTCCAGACCCATCGTCACCTTCAGGTTTAAAAACGGGACTGACATCTTCACTGGATAATTGGGTCCTAGAAATGAAATTCTATTATCAACAAACTTAGTGGAGACTTGTAGAGACTCTGCTGTTCACTACTTTCAGTCAGGGCATCAAATGCATAAGTATGTAAACTATCAACATAAAAGCACAATAGATATTCAGAATTTTTCAACTCTCAACACCTTCATC
>CA/CO isolate (x209/x356)
ATGAGAGTTCCAGGTCCAGACAACATATGCTACTCCAGACCCATCGTCACCTTCAGGTTTAAAAACGGGACTGACATCTTCACTGGACAATTGGGTCCTAGAAATGAAATTCTATTATCAACAAACTTAGTGGAGACTTGTAGAGACTCTGCTGTTCACTACTTTCAGTCAGGGCATCAAATGCATAAGTATGTAAACTATCAACATAAAAGCACAATGGATATTCAGAATTTTTCAACTCTCAACACCTTCATC
>VT isolate (SP043)
ATGAGAGTTCCAGGTCCAGACAACATATGCTACTCCAGACCCATCGTCACCTTCAGGTTTAAAAACGGGACTGACATCTTCACTGGACAATTGGGTCCTAGAAATGAAATTCTATTATCAACAAACTTAGTGGAGACTTGTAGAGACTCTGCTGTTCACTACTTTCAGTCAGGGCATCAAATGCATAAGTATGTAAACTATCAACATAAAAGCACAACAGATATTCAGAATTTTTCAACTCTCAACACCTTCATC
>FL isolate (x1212)
ATGAGAGTTCCAGGTCCAGACAACATATGCTACTCCAGACCCATCGTCACCTTCAGGTTTAAAAACGGGACTGACATCTTCACTGGACAATTGGGTCCTAGAAATGAAATTCTATTATCAACAAACTTAGTGGAGACTTGTAGAGACTCTGCTGTTCACTACTTTCAGTCAGGGCATCAAATGCATAAGTATGTAAACTATCAACATAAAAGCACAACAGATATTCAGAATTTTTCAACTCTCAACACCTTCATC
